# Supplementary material for: Molecular and Cellular Mechanisms of Static and Repetitive Magnetic Stimulation in Cancer Therapy: A Scoping Review
Source: Biomedicines. 2026 Mar 12;14(3):638. doi: 10.3390/biomedicines14030638 (PMC13024157; doi:10.3390/biomedicines14030638)
Supplement: Supplementary file 1 [file biomedicines-14-00638-s001.zip]

Archive with 2 entries (2 files):
- Supplementary File S1 - PRISMA-ScR Checklist.pdf
- Supplementary File S2 - Search strategy.pdf
